# Supplementary material for: Soybean vs. Pea Bean in the Diet of Medium-Growing Broiler Chickens Raised under Semi-Intensive Conditions of Inner Mediterranean Areas: Growth Performance and Environmental Impact
Source: Animals (Basel). 2022 Mar 3;12(5):649. doi: 10.3390/ani12050649 (PMC8909337; doi:10.3390/ani12050649)
Supplement: Supplementary file 1 [file animals-12-00649-s001.zip]

Archive with 1 entries (1 files):
- animals-1580613-supplementary.pdf
